# Supplementary material for: Metformin Attenuates Neutrophil Recruitment through the H3K18 Lactylation/Reactive Oxygen Species Pathway in Zebrafish
Source: Antioxidants (Basel). 2024 Jan 30;13(2):176. doi: 10.3390/antiox13020176 (PMC10886385; doi:10.3390/antiox13020176)
Supplement: Supplementary file 1 [file antioxidants-13-00176-s001.zip]

Archive with 1 entries (1 files):
- antioxidants-2800762-supplementary.pdf
